# Supplementary material for: A Preliminary Study of Mild Heat Stress on Inflammasome Activation in Murine Macrophages
Source: Cells. 2023 Apr 19;12(8):1189. doi: 10.3390/cells12081189 (PMC10137183; doi:10.3390/cells12081189)
Supplement: Supplementary file 1 [file cells-12-01189-s001.zip]

Archive with 1 entries (1 files):
- cells-2102583-supplementary.pdf
